# Supplementary material for: Enhanced Heat Resistance of Acrylic Pressure-Sensitive Adhesive by Incorporating Silicone Blocks Using Silicone-Based Macro-Azo-Initiator
Source: Polymers (Basel). 2020 Oct 19;12(10):2410. doi: 10.3390/polym12102410 (PMC7650628; doi:10.3390/polym12102410)
Supplement: Supplementary file 1 [file polymers-12-02410-s001.zip]

Archive with 1 entries (1 files):
- polymers-961066-supplementary.docx
